# Supplementary material for: Discovery and Comprehensive Characterization of Novel Circular RNAs of the Apoptosis-Related BOK Gene in Human Ovarian and Prostate Cancer Cells, Using Nanopore Sequencing
Source: Noncoding RNA. 2023 Sep 24;9(5):57. doi: 10.3390/ncrna9050057 (PMC10609399; doi:10.3390/ncrna9050057)
Supplement: Supplementary file 1 [file ncrna-09-00057-s001.zip]

Archive with 8 entries (6 files):
- Annotated reads.pdf
- BOK circRNA sequences.pdf
- BOK circRNAs.bed
- Supplementary Figures/
- Supplementary Figures/Figure S1.tif
- Supplementary Tables/
- Supplementary Tables/Table S1.xlsx
- Supplementary Tables/Table S2.xlsx
