# Supplementary material for: Discovery and Comprehensive Characterization of Novel Circular RNAs of the Apoptosis-Related BOK Gene in Human Ovarian and Prostate Cancer Cells, Using Nanopore Sequencing
Source: Noncoding RNA. 2023 Sep 24;9(5):57. doi: 10.3390/ncrna9050057 (PMC10609399; doi:10.3390/ncrna9050057)
Supplement: Supplementary file 1 [file ncrna-09-00057-s001.zip › BOK circRNAs.bed]

NC_000002.12	241551392	241574131	circ-BOK-22	60	+	241551392	241551392	255,0,0	3	36,129,105	8275,10955,18732
NC_000002.12	241551392	241574131	circ-BOK-10	60	+	241551392	241551392	255,0,0	1	289	20904
NC_000002.12	241551392	241574131	circ-BOK-15	60	+	241551392	241551392	255,0,0	1	904	20186
NC_000002.12	241551392	241574131	circ-BOK-21	60	+	241551392	241551392	255,0,0	2	18,238	18878,20904
NC_000002.12	241551392	241574131	circ-BOK-23	60	+	241551392	241551392	255,0,0	2	78,213	18818,20904
NC_000002.12	241551392	241574131	circ-BOK-20	60	+	241551392	241551392	255,0,0	2	164,74	18732,20904
NC_000002.12	241551392	241574131	circ-BOK-19	60	+	241551392	241551392	255,0,0	2	164,289	18732,20904
NC_000002.12	241551392	241574131	circ-BOK-12	60	+	241551392	241551392	255,0,0	1	636	18291
NC_000002.12	241551392	241574131	circ-BOK-3	60	+	241551392	241551392	255,0,0	3	16,164,194	11068,18732,20904
NC_000002.12	241551392	241574131	circ-BOK-18	60	+	241551392	241551392	255,0,0	3	24,164,28	11060,18732,20904
NC_000002.12	241551392	241574131	circ-BOK-7	60	+	241551392	241551392	255,0,0	3	57,164,111	11027,18732,20904
NC_000002.12	241551392	241574131	circ-BOK-11	60	+	241551392	241551392	255,0,0	3	77,164,60	11007,18732,20904
NC_000002.12	241551392	241574131	circ-BOK-2	60	+	241551392	241551392	255,0,0	2	116,121	10968,20904
NC_000002.12	241551392	241574131	circ-BOK-13	60	+	241551392	241551392	255,0,0	3	127,164,121	10957,18732,20904
NC_000002.12	241551392	241574131	circ-BOK-6	60	+	241551392	241551392	255,0,0	3	152,164,451	10932,18732,20904
NC_000002.12	241551392	241574131	circ-BOK-16	60	+	241551392	241551392	255,0,0	1	282	10885
NC_000002.12	241551392	241574131	circ-BOK-9	60	+	241551392	241551392	255,0,0	1	801	10343
NC_000002.12	241551392	241574131	circ-BOK-1	60	+	241551392	241551392	255,0,0	4	16,129,164,253	8856,10955,18732,20904
NC_000002.12	241551392	241574131	circ-BOK-5	60	+	241551392	241551392	255,0,0	4	142,129,164,260	8730,10955,18732,20904
NC_000002.12	241551392	241574131	circ-BOK-4	60	+	241551392	241551392	255,0,0	3	10,129,111	8301,10955,20904
NC_000002.12	241551392	241574131	circ-BOK-8	60	+	241551392	241551392	255,0,0	3	10,129,50	8301,10955,18732
NC_000002.12	241551392	241574131	circ-BOK-17	60	+	241551392	241551392	255,0,0	4	16,194,129,156	8295,8678,10955,18732
NC_000002.12	241551392	241574131	circ-BOK-14	60	+	241551392	241551392	255,0,0	3	26,129,147	8285,10955,18732
