# Supplementary material for: Discovery and Comprehensive Characterization of Novel Circular RNAs of the Apoptosis-Related BOK Gene in Human Ovarian and Prostate Cancer Cells, Using Nanopore Sequencing
Source: Noncoding RNA. 2023 Sep 24;9(5):57. doi: 10.3390/ncrna9050057 (PMC10609399; doi:10.3390/ncrna9050057)
Supplement: Supplementary file 1 [file ncrna-09-00057-s001.zip › Supplementary Tables/Table S1.xlsx]

## Sheet: Expression analysis
BOK circRNAs	Prostate cancer cell lines			Ovarian cancer cell lines				Keywords
	DU 145	LNCaP	PC-3	ES-2	Ishikawa	MDAH-2774	OVCAR-3	Sense direction	Anti-sense direction
circ-BOK-22	2	1	1227	0	1	1	2	TGCAGGCATC\w{80,110}GGACT\w{6}CTGAG\w{1,50}CCTGGGCGAT	ATCGCCCAGG\w{1,50}CTCAG\w{6}AGTCC\w{80,110}GATGCCTGCA
circ-BOK-14	1	0	1	0	0	3	1555	TGCAGGCATC\w{100,140}GCTGC\w{2}TGTGC\w{1,50}CCTGGGCGAT	ATCGCCCAGG\w{1,50}GCACA\w{2}GCAGC\w{100,140}GATGCCTGCA
	0	0	0	0	0	0	1	GCTGC\w{2}TGTGC\w{1,50}CCTGGGCGAT\w{100,140}TGCAGGCATC	GATGCCTGCA\w{100,140}ATCGCCCAGG\w{1,50}GCACA\w{2}GCAGC
circ-BOK-17	0	0	0	0	0	0	0	TGCAGGCATC\w{125,160}GGAGA\w{5}TGCTG\w{1,10}CCTGGATTCT\w{170,210}CCAAGGCGAT	ATCGCCTTGG\w{170,210}AGAATCCAGG\w{1,10}CAGCA\w{5}TCTCC\w{125,160}GATGCCTGCA
	3036	1	1	0	1	0	1	GGAGA\w{5}TGCTG\w{1,10}CCTGGATTCT\w{170,210}CCAAGGCGAT\w{100,140}TGCAGGCATC	GATGCCTGCA\w{100,140}ATCGCCTTGG\w{170,210}AGAATCCAGG\w{1,10}CAGCA\w{5}TCTCC
circ-BOK-8	0	74	0	0	0	170	0	TGCAGGCATC\w{20,80}GCGGG\w{4}CTGCG\w{0,2}CCTGGGCGAT	ATCGCCCAGG\w{0,2}CGCAG\w{4}CCCGC\w{20,80}GATGCCTGCA
circ-BOK-4	0	1	0	0	16	0	0	TGCAGACTGA\w{80,110}TCTTC\w{10}GCCTGGGCGAT	ATCGCCCAGGC\w{10}GAAGA\w{80,110}TCAGTCTGCA
circ-BOK-5	0	0	0	0	0	0	0	TGCAGGCATC\w{140,170}GATGGACTGA\w{230,270}CCGTT\w{6}AGGCC\w{110,140}CCAAGGCGAT	ATCGCCTTGG\w{110,140}GGCCT\w{6}AACGG\w{230,270}TCAGTCCATC\w{140,170}GATGCCTGCA
	0	0	0	0	0	0	0	GATGGACTGA\w{230,270}CCGTT\w{6}AGGCC\w{110,140}CCAAGGCGAT\w{100,140}TGCAGGCATC	GATGCCTGCA\w{100,140}ATCGCCTTGG\w{110,140}GGCCT\w{6}AACGG\w{230,270}TCAGTCCATC
	0	0	0	0	0	86	0	CCGTT\w{6}AGGCC\w{110,140}CCAAGGCGAT\w{100,140}TGCAGGCATC\w{140,170}GATGGACTGA	TCAGTCCATC\w{140,170}GATGCCTGCA\w{100,140}ATCGCCTTGG\w{110,140}GGCCT\w{6}AACGG
circ-BOK-1	0	0	0	0	0	269	0	TGCAGGCATC\w{140,170}GATGGACTGA\w{220,265}CTAAG\w{3,5}ACCGT\w{1,3}CCAAGGCGAT	ATCGCCTTGG\w{1,3}ACGGT\w{3,5}CTTAG\w{220,265}TCAGTCCATC\w{140,170}GATGCCTGCA
	0	0	0	0	0	0	0	GATGGACTGA\w{220,265}CTAAG\w{3,5}ACCGT\w{1,3}CCAAGGCGAT\w{100,140}TGCAGGCATC	GATGCCTGCA\w{100,140}ATCGCCTTGG\w{1,3}ACGGT\w{3,5}CTTAG\w{220,265}TCAGTCCATC
	0	0	0	0	0	0	0	CTAAG\w{3,5}ACCGT\w{1,3}CCAAGGCGAT\w{100,140}TGCAGGCATC\w{140,170}GATGGACTGA	TCAGTCCATC\w{140,170}GATGCCTGCA\w{100,140}ATCGCCTTGG\w{1,3}ACGGT\w{3,5}CTTAG
circ-BOK-9	3	4	2	1	1893	3	4	TGCAG\w{40,60}TGGCT\w{4}ACAGC\w{585,620}GCGAT	ATCGC\w{585,620}GCTGT\w{4}AGCCA\w{40,60}CTGCA
circ-BOK-16	0	2	1	3439	1	4	0	TGCAG\w{65,85}AGCTG\w{8}CCAGT\w{45,70}GCGAT	ATCGC\w{45,70}ACTGG\w{8}CAGCT\w{65,85}CTGCA
circ-BOK-6	0	0	0	0	0	0	0	TGCAGGCATC\w{140,170}GATGGACTGA\w{420,460}CAGAA\w{10}TGTGA	TCACA\w{10}TTCTG\w{420,460}TCAGTCCATC\w{140,170}GATGCCTGCA
	0	0	0	0	0	0	0	GATGGACTGA\w{420,460}CAGAA\w{10}TGTGA\w{120,150}TGCAGGCATC	GATGCCTGCA\w{120,150}TCACA\w{10}TTCTG\w{420,460}TCAGTCCATC
	0	1	2	1127	0	1	0	CAGAA\w{10}TGTGA\w{120,150}TGCAGGCATC\w{140,170}GATGGACTGA	TCAGTCCATC\w{140,170}GATGCCTGCA\w{120,150}TCACA\w{10}TTCTG
circ-BOK-13	0	0	0	0	0	0	0	TGCAGGCATC\w{140,170}GATGGACTGA\w{100,130}AGAGA\w{9}GAGAT	ATCTC\w{9}TCTCT\w{100,130}TCAGTCCATC\w{140,170}GATGCCTGCA
	0	0	79	0	0	0	41	GATGGACTGA\w{100,130}AGAGA\w{9}GAGAT\w{95,120}TGCAGGCATC	GATGCCTGCA\w{95,120}ATCTC\w{9}TCTCT\w{100,130}TCAGTCCATC
circ-BOK-2	0	0	1	1	341	0	0	TGCAGACTGA\w{100,120}CCAGA\w{7}TCCGG	CCGGA\w{7}TCTGG\w{100,120}TCAGTCTGCA
circ-BOK-11	2	3	6	2	3	7255	4	GATGGACTGA\w{40,60}TGGTG\w{7}ATCTC\w{50,70}TGCAGGCATC	GATGCCTGCA\w{50,70}GAGAT\w{7}CACCA\w{40,60}TCAGTCCATC
circ-BOK-7	4	6	4	6867	6	3	2	GATGGACTGA\w{90,110}TGCTG\w{3}AGCCT\w{34,54}TGCAGGCATC	GATGCCTGCA\w{34,54}AGGCT\w{3}CAGCA\w{90,110}TCAGTCCATC
circ-BOK-18	0	1	18	0	0	2	0	GATGGACTGA\w{10,25}CAGCATGGCT\w{8,20}TGCAGGCATC	GATGCCTGCA\w{8,20}AGCCATGCTG\w{10,25}TCAGTCCATC
circ-BOK-3	0	2185	0	0	2	1	1	GATGGACTGA\w{170,200}CCGAA\w{9}TCTGCAGGCATC	GATGCCTGCAGA\w{9}TTCGG\w{170,200}TCAGTCCATC
	0	1	0	0	0	0	0	CCGAACACATCTTCTCTGCAGGCATC\w{140,170}GATGGACTG	CAGTCCATC\w{140,170}GATGCCTGCAGAGAAGATGTGTTCGG
circ-BOK-12	1	0	0	0	557	0	1	GATGG\w{12,22}CGTGT\w{12}CTGCT\w{410,450}GCATC	GATGC\w{410,450}AGCAG\w{12}ACACG\w{12,22}CCATC
circ-BOK-20	2	0	1	1	1350	1	947	GATGGACTGA\w{50,65}GCACT\w{6}GCATC	GATGC\w{6}AGTGC\w{50,65}TCAGTCCATC
circ-BOK-19	1	0	0	1	0	503	0	GAAGG\w{2}CATCA\w{140,170}GATGGACTGA	TCAGTCCATC\w{140,170}TGATG\w{2}CCTTC
	0	0	0	1	0	6	0	GATGGACTGA\w{260,295}GAAGG\w{2}CATCA	TGATG\w{2}CCTTC\w{260,295}TCAGTCCATC
circ-BOK-23	0	0	9	0	0	0	1	CCCCAGTCCA\w{60,75}GATGGACTGA	TCAGTCCATC\w{60,75}TGGACTGGGG
circ-BOK-21	0	671	0	1	1	1078	0	ACCCT\w{7}GCGGCGGATGGACTGA	TCAGTCCATCCGCCGC\w{7}AGGGT
circ-BOK-15	0	0	0	0	0	36	0	GGAGG\w{10}AGAAA\w{670,740}CCCAGACTGA	TCAGTCTGGG\w{670,740}TTTCT\w{10}CCTCC
circ-BOK-10	0	284	1	0	1	0	1406	CCCTCCGGAAGGGACTGATGTCCTC	GAGGACATCAGTCCCTTCCGGAGGG
