# Supplementary material for: Discovery and Comprehensive Characterization of Novel Circular RNAs of the Apoptosis-Related BOK Gene in Human Ovarian and Prostate Cancer Cells, Using Nanopore Sequencing
Source: Noncoding RNA. 2023 Sep 24;9(5):57. doi: 10.3390/ncrna9050057 (PMC10609399; doi:10.3390/ncrna9050057)
Supplement: Supplementary file 1 [file ncrna-09-00057-s001.zip › Supplementary Tables/Table S2.xlsx]

## Sheet: Sheet1
BOK circRNA	miRNA binding to circRNA	Prediction score 1
circ-BOK-1	miR-6894-3p	67
	miR-1199-3p	66
	miR-3944-5p	66
	miR-4267	64
	miR-6773-5p	63
	miR-3155b	62
	miR-3155a	62
	miR-5004-5p	62
	miR-1224-5p	61
	miR-6785-3p	61
	miR-4441	59
	miR-4758-3p	56
	miR-484	55
	miR-6825-5p	55
	miR-6724-5p	54
	miR-24-3p	54
	miR-2467-3p	53
	miR-455-3p	53
	miR-576-3p	53
circ-BOK-2	miR-3158-5p	81
	miR-3944-5p	70
	miR-5004-5p	68
	miR-1224-5p	68
	miR-1205	66
	miR-10394-5p	66
	miR-1199-3p	66
	miR-4441	63
	miR-2467-3p	59
	miR-24-3p	58
	miR-3678-3p	51
	miR-6754-5p	50
	miR-6090	50
	miR-4270	50
circ-BOK-3	miR-6894-3p	74
	miR-1199-3p	69
	miR-5004-5p	68
	miR-1224-5p	67
	miR-6773-5p	66
	miR-4758-3p	60
	miR-6724-5p	58
	miR-455-3p	55
	miR-4755-3p	52
	miR-6817-3p	50
circ-BOK-4	miR-3158-5p	81
	miR-3944-5p	70
	miR-5004-5p	68
	miR-1224-5p	67
	miR-1199-3p	66
	miR-1205	65
	miR-10394-5p	65
	miR-4441	62
	miR-2467-3p	59
	miR-24-3p	57
	miR-4267	53
	miR-3678-3p	51
	miR-6090	50
circ-BOK-5	miR-3065-3p	78
	miR-1199-3p	65
	miR-3944-5p	65
	miR-6773-5p	62
	miR-5004-5p	61
	miR-1224-5p	60
	miR-4508	60
	miR-4267	60
	miR-361-3p	59
	miR-6894-3p	59
	miR-3155b	58
	miR-3155a	58
	miR-4800-5p	56
	miR-6785-3p	56
	miR-6825-5p	54
	miR-6724-5p	54
	miR-455-3p	52
	miR-576-3p	52
circ-BOK-6	miR-4267	81
	miR-6773-5p	72
	miR-3155b	67
	miR-3155a	67
	miR-6724-5p	66
	miR-6894-3p	66
	miR-3944-5p	65
	miR-484	61
	miR-4758-3p	61
	miR-5004-5p	60
	miR-661	60
	miR-1224-5p	60
	miR-6825-5p	59
	miR-4441	58
	miR-658	58
	miR-24-3p	57
	miR-1199-3p	56
	miR-576-3p	52
	miR-2467-3p	52
	miR-874-5p	52
	miR-455-3p	52
	miR-5584-5p	50
circ-BOK-7	miR-6894-3p	71
	miR-5004-5p	69
	miR-1224-5p	69
	miR-1199-3p	65
	miR-4758-3p	59
	miR-2467-3p	57
	miR-455-3p	56
circ-BOK-8	miR-6894-3p	74
	miR-4441	63
	miR-3944-5p	63
	miR-4758-3p	61
	miR-24-3p	58
	miR-4267	54
	miR-2467-3p	52
	miR-6754-5p	50
	miR-4270	50
circ-BOK-9	miR-6819-5p	87
	miR-6737-5p	87
	miR-6812-5p	82
	miR-24-3p	77
	miR-4492	76
	miR-4267	73
	miR-4441	68
	miR-2278	67
	miR-762	66
	miR-2467-3p	65
	miR-4498	63
	miR-591	59
	miR-5001-5p	59
	miR-3944-5p	57
	miR-4667-3p	56
	miR-6763-5p	55
	miR-3919	54
	miR-1343-3p	54
	miR-4326	54
	miR-4270	53
	miR-6754-5p	53
	miR-6783-3p	52
	miR-4505	52
circ-BOK-10	miR-1199-3p	70
	miR-6773-5p	65
	miR-658	63
	miR-4508	60
	miR-6825-5p	57
	miR-6724-5p	57
	miR-6817-3p	51
	miR-6090	50
circ-BOK-11	miR-6894-3p	71
	miR-5004-5p	70
	miR-1224-5p	70
	miR-4758-3p	59
	miR-24-3p	58
	miR-455-3p	56
	miR-6090	52
	miR-2467-3p	50
circ-BOK-12	miR-466	90
	miR-214-5p	80
	miR-7160-5p	70
	miR-4789-3p	65
	miR-4441	65
	miR-6784-3p	65
	miR-6893-3p	63
	miR-370-3p	63
	miR-6884-5p	59
	miR-485-5p	59
	miR-6721-5p	58
	miR-6862-3p	58
	miR-4672	55
	miR-3941	55
	miR-4758-3p	54
	miR-211-3p	53
	miR-4478	53
	miR-7108-3p	52
circ-BOK-13	miR-6894-3p	69
	miR-5004-5p	68
	miR-3944-5p	68
	miR-1224-5p	68
	miR-1199-3p	63
	miR-4441	61
	miR-4758-3p	57
	miR-24-3p	55
	miR-2467-3p	55
	miR-455-3p	54
circ-BOK-14	miR-6894-3p	70
	miR-4441	61
	miR-3944-5p	61
	miR-4758-3p	58
	miR-24-3p	56
	miR-4267	51
circ-BOK-15	miR-545-3p	89
	miR-4700-5p	87
	miR-3617-3p	83
	miR-8089	83
	miR-4667-5p	83
	miR-6785-5p	73
	miR-4728-5p	73
	miR-7515	72
	miR-6883-5p	70
	miR-149-3p	70
	miR-4755-3p	65
	miR-1199-3p	65
	miR-6780b-5p	64
	miR-4725-3p	64
	miR-4271	62
	miR-5004-5p	62
	miR-6773-5p	62
	miR-1224-5p	61
	miR-3116	60
	miR-3690	59
	miR-4722-5p	58
	miR-6864-5p	58
	miR-6724-5p	54
	miR-5006-3p	53
	miR-1257	53
	miR-622	51
	miR-605-3p	50
circ-BOK-16	miR-4267	77
	miR-4441	61
	miR-3944-5p	61
	miR-4667-3p	60
	miR-6783-3p	58
	miR-24-3p	56
	miR-1343-3p	54
	miR-3665	52
circ-BOK-17	miR-3065-3p	78
	miR-6894-3p	68
	miR-361-3p	64
	miR-4800-5p	62
	miR-4758-3p	56
	miR-328-5p	55
	miR-4267	54
	miR-3944-5	52
circ-BOK-18	miR-6894-3p	76
	miR-1224-5p	73
	miR-5004-5p	73
	miR-4758-3p	61
	miR-455-3p	58
	miR-2467-3p	54
circ-BOK-19	miR-5004-5p	67
	miR-1224-5p	67
	miR-6773-5p	63
	miR-658	63
	miR-1199-3p	61
	miR-4508	58
	miR-6724-5p	55
	miR-6825-5p	55
	miR-455-3p	54
	miR-4755-3p	51
circ-BOK-20	miR-5004-5p	71
	miR-1224-5p	70
	miR-455-3p	58
	miR-6090	52
circ-BOK-21	miR-1224-5p	71
	miR-5004-5p	71
	miR-1199-3p	71
	miR-6773-5p	65
	miR-6825-5p	59
	miR-6724-5p	58
	miR-6817-3p	51
	miR-6090	50
circ-BOK-22	miR-6894-3p	71
	miR-4441	62
	miR-3944-5p	61
	miR-4758-3p	59
	miR-24-3p	56
	miR-4267	51
	miR-2467-3p	50
circ-BOK-23	miR-5004-5p	70
	miR-1199-3p	70
	miR-1224-5p	69
	miR-6773-5p	65
	miR-6724-5p	58
	miR-4755-3p	54
	miR-5006-5p	52
	miR-6817-3p	51
1 The custom prediction tool of the miRDB database was used for the prediction of miRNAs binding to each BOK circRNA. The range of prediction score is 50 – 100
